# Supplementary material for: Super-enhancer-driven core transcription factor FOXP1 delays endothelial cell senescence via phase separation-mediated SESN3 activation
Source: Theranostics. 2026 Jan 1;16(3):1386–409. doi: 10.7150/thno.119709 (PMC12679572; doi:10.7150/thno.119709)
Supplement: Supplementary file 2 — Supplementary tables. [file thnov16p1386s2.xlsx]

## Sheet: Table S1
Supplementary table 1. The list of peaks of sequencing data
	Overlap (ATAC-H3K27ac)	ATAC peaks	H3K27ac peaks	H3K4me1 peaks	H3K4me3 peaks
EP	0.8378	58935	215249	115503	39783
MP	0.775	99574	136801	133800	35370
M-LP	0.6868	107482	99954	121600	32645
LP	0.6838	115321	84493	129501	29121

## Sheet: Table S2
Supplementary table 2. The list of genes related to Figure 3A to D
The core transcription factors identified in the EP	The gain enhancer-related genes of the EP
NR2C2	THBS1
KLF4	EFEMP1
FOXC1	APP
SOX4	HSPA8
FOXP1	RGS5
NR3C1	RPS27A
RREB1	PABPC1
SMAD3	CCNG1
ETS1	CDH5
NFKB1	RPS23
KLF12	IGFBP7
TAL1	KDR
YY1	SRPX
RARA	GALNT1
FOXL1	CTNNB1
SOX17	GJA1
FOXC2	PLK2
MEF2C	TFPI
RARB	CTSL
FOXK1	EID1
ERG	DYSF
KLF13	RPS29
ETV6	HHIP
E2F3	HINT1
HIVEP2	WDR1
TCF7L2	ATP1A1
NFE2L2	STRAP
FOXO3	HSPA4
NFATC1	LINC01235
ELK4	PLA2G4A
MEOX2	MAP4K4
RORA	RND3
GLIS3	BMX
RUNX1	CAPZB
ETS2	NRP2
MECOM	PJA2
E2F7	GBE1
MAFK	MTUS1
BACH1	PFN2
TBX18	NAMPT
PBX1	SASH1
ERF	ADAMTS9
GATA3	ELK3
TEAD1	PAPSS2
GATA6	STC1
SOX13	CITED2
ZNF423	SCARNA18
IRF6	PLSCR4
MNT	NR2F2
NR2F1	ERG
BBX	RARS
	GLCE
	SESN3
	LINC00520
	NRP1
	DAP
	PHACTR2
	ARHGAP18
	RAB11A
	LIMA1
	OSTF1
	IMPAD1
	SOX4
	KPNA3
	CYCS
	SLC40A1
	SRSF1
	LDB2
	MGP
	CPNE3
	LINC01013
	IPO5
	PDCD6IP
	MMADHC
	ZEB1
	EXT2
	TLR4
	DCBLD2
	ZNF521
	UROD
	EFCAB14
	BMP4
	CRYL1
	DESI2
	HHIP-AS1
	MTCH2
	ARRDC3
	COX6C
	C1orf115
	RAP2A
	ACSL3
	ZDHHC20
	BCAS2
	FAM124B
	KIF2A
	ALCAM
	TFEC
	TBC1D4
	PANK3
	SPRY2
	OSBPL8
	GNAS
	FMNL2
	ARSJ
	ANKRD17
	CLINT1
	RALBP1
	SSB
	MAP1LC3B
	NEK7
	DUSP23
	SNCA
	PAPSS1
	RARB
	TJP1
	TMX1
	TNFSF4
	ANKRD50
	RAPGEF1
	ARHGAP21
	PTCHD4
	YIPF5
	SMAD5
	RFK
	MYH10
	PKN2
	LPP
	ECT2
	CASC4
	PREX2
	SNX7
	DNAJC10
	MAT2B
	ARL5A
	DRAM1
	ARMCX2
	ZFYVE9
	CCDC25
	MELK
	TCF4
	IPO8
	TFG
	CTTNBP2NL
	MSRB3
	ETNK1
	CASP4
	CAMK2D
	SNX19
	PTEN
	SDHB
	SKAP2
	FAR2
	MYO1E
	CD2AP
	IFNGR1
	TMEM185B
	AKT3
	EIF2AK2
	NNT
	NXT1
	PDGFB
	DARS
	DAPK1
	ARHGAP24
	TSN
	FUT8
	FRMD6
	ADAMTS1
	SLC6A6
	PDE7B
	RAP1GDS1
	MYO1B
	SLC39A10
	PRRC1
	GRSF1
	HTR1B
	ITPR2
	TAB2
	C15orf54
	SRPK2
	SMARCA2
	AASS
	ZBTB18
	CWC27
	RAPGEF5
	GNA12
	IL33
	SPTSSA
	CENPW
	EXOC4
	CHD1
	UGP2
	SLC25A24
	HECW2
	DPH3
	FAT4
	NOTCH2
	PAWR
	GABPA
	SPIRE1
	RIN2
	SEC24B
	WSCD1
	ARHGEF28
	USP25
	LRRC70
	ATP2A2
	ST6GALNAC3
	SC5D
	LMO2
	PHIP
	NUAK1
	RNF152
	BTAF1
	NR1D2
	BTG3
	COL8A1
	MCTP1
	NLK
	NEDD1
	PSAT1
	TAX1BP1
	ANXA3
	SENP6
	SS18
	TNFRSF21
	PTAR1
	PTGER4
	MICU1
	CACNA2D1
	RAB3GAP2
	CDH13
	SH3BGRL2
	TSEN15
	RHOBTB1
	GABBR2
	MAN1A1
	LTBP1
	FEM1C
	LYRM1
	SLC25A38
	EIF3C
	QPCT
	FAM171B
	BLVRA
	E2F7
	TSPAN12
	RBPJ
	TBC1D1
	CNTNAP3
	TMEM65
	CXCR4
	ETAA1
	ZBTB20
	NOC3L
	GSTA4
	ETV5
	CXCL1
	HNRNPLL
	NRG1
	EXOC6B
	INO80C
	VPS8
	NOL11
	FAM49A
	RBMS1
	FOXN2
	GAB2
	FIG4
	KIDINS220
	RAPGEF2
	DNAJC1
	PHLDB2
	PCYT1A
	KANK1
	CEP350
	PTPRM
	SCFD2
	FBXO7
	SLC5A3
	TNIK
	IFI44
	SLC35B3
	RUSC2
	YARS2
	GPX7
	NAV3
	RNF13
	XPR1
	RNF2
	INIP
	TNIP1
	CSTF2T
	TRUB1
	VPS54
	MYLIP
	CACUL1
	ST3GAL6
	SLC23A2
	EPS8
	WWC2
	OXR1
	UBP1
	HEATR5B
	LINC00342
	DDX60
	JAK2
	TMX4
	PPIC
	TMEM135
	MFSD1
	HSF2
	RIC1
	EMC2
	AKAP9
	IRF2
	DNAJB9
	AGTPBP1
	PURB
	EPHA4
	ACVR1
	SOS2
	SHISA2
	CABIN1
	DUT
	CSGALNACT1
	MAGI2-AS3
	CDK6
	PREP
	DERL1
	CPQ
	ARL4A
	PHTF1
	SPDL1
	GALNT7
	PCF11
	ARL4C
	FDX1
	ACADM
	CHAC2
	OGFRL1
	YTHDC2
	ADAM23
	ARFGAP2
	RIOK2
	STAU2
	PDHX
	SMIM20
	SCPEP1
	FRMD3
	SIRPA
	SUCO
	CDH2
	USP38
	RABL3
	SULF1
	FRY
	POLR2M
	MEF2C
	ENPP4
	ZNF277
	ZNF618
	BBS10
	TLE1
	SULT1C4
	EPB41L5
	DIRAS3
	ROBO1
	NLGN1-AS1
	NOX4
	SIAH2
	FBXL7
	RFC3
	ZNF518B
	MCCC2
	PGAP1
	EPG5
	KLF12
	CWF19L2
	SIL1
	LMO7
	MCC
	SCMH1
	ETV3
	C4orf46
	SEC22B
	ADAMTS6
	MIR217HG
	PIK3CB
	BTBD3
	STK38L
	KSR2
	EHBP1
	APTX
	SESTD1
	BNC2
	ZADH2
	PSMA1
	UBE2V2
	PARP9
	NRN1
	NR3C1
	TRMT11
	FGD6
	RUFY1
	NR5A2
	ELOVL6
	OSMR
	SLC25A43
	KCNJ2
	GBP1
	ENTPD1
	ZNF507
	AHCYL2
	RDH14
	C5orf30
	ARL15
	B3GALNT2
	MIR155HG
	MAGI1
	PTPRG
	ADTRP
	THSD4
	SPOPL
	SFRP1
	MKRN1
	SLMAP
	PDE4D
	EPB41L3
	ISCA2
	NR3C2
	LYRM2
	ZBTB10
	GOLGA1
	PARD3B
	PARD3
	TMEM38B
	RUVBL1
	TXNL1
	VAMP4
	NECAP1
	TBX18
	EPC2
	SIPA1L2
	CELF2
	NR2F1-AS1
	JADE1
	PLSCR1
	OAS1
	PHTF2
	EDIL3
	RNGTT
	SLIT2
	IRF2BPL
	MIS18A
	ARL3
	RAVER2
	MIR604
	LEPR
	LCLAT1
	SRBD1
	GSDMC
	ZBTB44
	PDSS2
	CNOT2
	SMAD2
	SENP7
	ALX1
	RNF217
	PLA2G12A
	ASCC1
	MIR606
	ATG16L1
	ASB9
	CDK14
	LCORL
	HTRA3
	ADAMTSL1
	CSNK2A3
	UMPS
	STIM2
	PEX5
	LURAP1L-AS1
	PACRGL
	SLC7A11-AS1
	C11orf80
	ZNF318
	CASD1
	ZNF532
	NARS2
	ZNF302
	ATP2B1
	COMMD9
	EHD3
	TENM3
	CASK
	FNTA
	ABI3BP
	TMEM131
	BAZ2B
	ITGA1
	MAP2
	PTPRD
	FRMD6-AS2
	PLCL2
	CHD6
	PRMT3
	LMTK2
	VANGL1
	PLEKHA1
	PPP2R3A
	TUSC1
	ERCC8
	AIG1
	ABCA1
	KPNA5
	ABHD17C
	POLD3
	KITLG
	RFTN2
	CPEB4
	MAGI3
	LITAF
	EPB41L4A-AS1
	POLL
	SAMD12
	RABGAP1L
	TSPYL5
	JMY
	JARID2
	NUP35
	ZNF621
	ABCA6
	AK4
	BRD1
	CCDC59
	LACC1
	PDE3A
	BCKDHB
	INHBA
	BNIP1
	BBS9
	OCIAD1-AS1
	PDE10A
	CCDC80
	MIR1200
	NHEJ1
	SLC16A7
	ZDHHC17
	WDR41
	KIFAP3
	ARID1B
	RRP8
	IL1R1
	ATP1A1-AS1
	HS6ST1
	NIPAL2
	COBLL1
	NR2C1
	TCAF2
	FUT10
	CHST15
	C9orf72
	CEP85L
	GALC
	MIR5002
	ST3GAL4
	NBEA
	UBXN2B
	TTBK2
	FBXL13
	CEP70
	MIR28
	CCDC68
	CERS6
	KLF4
	EFNA5
	ARHGAP28
	USP46
	DACH1
	DIRC3-AS1
	ANKRD36B
	ST8SIA4
	TXNDC16
	TVP23C
	LMO4
	SEMA6D
	DEPDC1B
	GDPD1
	PLCB1-IT1
	ZNF322
	ZNF658
	TGFBR1
	ING2
	EDNRB
	ZC3H14
	HACE1
	GALNT15
	DOK5
	RPL17
	SYTL4
	COX18
	CDPF1
	PDK4
	ANKRD46
	CHN1
	LYST
	DBT
	ABCG2
	SYNE1
	RFX3
	MIR4762
	TDRP
	CRISPLD1
	CEP78
	IL31RA
	MAGI1-AS1
	GCNT1
	HMCN1
	DDIT4L
	EBLN2
	SLC41A2
	CTD-2350J17.1
	USP35
	FITM2
	GAB1
	FOXP1
	HERC6
	FAM76B
	PIAS2
	BTBD8
	LINC01473
	DTNBP1
	METTL4
	JAZF1
	ZFP64
	ADAT2
	TRIM52-AS1
	PPME1
	CEP164
	PHYKPL
	PAPOLG
	PDGFC
	PRELID2
	SNX29
	RREB1
	SPRY1
	BFSP1
	TFDP2
	HILPDA
	NNT-AS1
	GRAMD1C
	DAAM1
	UBIAD1
	TASP1
	SAMD5
	WDR7
	POMGNT2
	ZRSR2
	OVCH1-AS1
	ZNF703
	HDAC8
	MAP2K5
	PRUNE2
	SNORA58
	TCF7L2
	NBPF1
	KDM7A
	KLHL23
	BRIP1
	ULK4
	CAB39L
	CYP2R1
	SLC39A8
	ZHX2
	CCDC18
	ANKH
	DCLRE1A
	CRTAC1
	PTPN4
	PLAGL1
	MIR1537
	NCOA2
	TSEN2
	ZNF704
	SERINC5
	ZNF33B
	ITPR1
	TXNRD3
	GATA3
	TAF3
	CBLB
	LINC01117
	NALCN
	DYNC2H1
	GCLC
	FBN2
	MRAS
	SLC10A7
	PPP1R9A
	MAGOHB
	ST13P4
	IRAK3
	PELI2
	ST7
	YAF2
	MICU3
	POPDC3
	ZBED5-AS1
	KCNAB1
	PURG
	RORA
	LUCAT1
	CEP112
	SERAC1
	PEMT
	TPD52
	NAPEPLD
	TBC1D19
	ZNF462
	FBXL17
	RPAP2
	RAPH1
	NFYC
	ATXN1
	PTPN13
	MPP7
	MOB3C
	EGFR
	DSE
	SCAPER
	RFXAP
	CEP83
	OMA1
	PLXNA1
	PCDH7
	PEX7
	FABP3
	ABCA5
	PKP2
	LRP12
	TRIM2
	ZBTB16
	VSIG10
	CDH11
	LINC01504
	BACE1-AS
	ESCO2
	MKKS
	HDAC9
	TRPC4
	LPP-AS1
	NEGR1
	ATP7B
	MIR181A2HG
	LINC01197
	LRIG1
	NREP
	CACHD1
	ZBTB24
	FNTB
	MTERF1
	ACVR2A
	ZNRF2
	SPTLC3
	ZSCAN20
	SP110
	TANC2
	ZFPM2
	HOMER1
	PLCE1-AS1
	MXI1
	MMP15
	ARHGAP20
	TMTC2
	DIAPH2-AS1
	CCDC149
	SNCAIP
	PPP1R13B
	MIR605
	MIR548L
	MIR4714
	N6AMT1
	RNF180
	LCA5
	MAP3K13
	SLX4IP
	KIAA1217
	THEM5
	ENGASE
	SLC39A11
	RASSF8-AS1
	MIR4718
	MIR125B1
	MIR591
	MTMR7
	MSI2
	IL1RAPL1
	NEDD4L
	MANBA
	FAM13A-AS1
	PHLPP1
	RUNX1T1
	ERICH6-AS1
	MB21D2
	PMEPA1
	RBPMS
	DNAJC6
	ZFAT
	SLC16A1-AS1
	MSRA
	PDE4DIP
	MGMT
	SCYL3
	SNX24
	IL13RA2
	FIGN
	TTC39C
	EMP2
	PHGDH
	PRKD1
	PPARA
	EVI2A
	INSR
	AFAP1-AS1
	PECR
	RBMS3-AS3
	IFRD1
	C6orf163
	CYTH3
	BVES
	PNPLA4
	NHLRC3
	ZNF397
	TRIM6
	KALRN
	KIF27
	TRDMT1
	PABPC4L
	SHISA3
	GATB
	PIGL
	MIR3122
	HECTD2
	FAM117B
	MRAP2
	GRAMD1B
	LINC01094
	IMMP2L
	GTDC1
	MARVELD2
	ARSE
	GCSH
	ZFPM2-AS1
	MIR133A1HG
	SSBP2
	CD302
	CHSY3
	SYDE2
	RAPGEF4
	CYYR1-AS1
	SCN9A
	DNM3OS
	C1orf53
	SEMA3D
	KIZ
	CCDC138
	MIR4473
	SOBP
	DENND1A
	INPP4B
	CHCHD6
	CFI
	LINC01389
	MAPK10
	CUBN
	RUNX1
	PLEKHA5
	TMEM144
	NEK10
	NTPCR
	TMEM117
	SLC25A26
	DIAPH3-AS1
	CELSR1
	ZNF366
	POU5F2
	ALPK1
	RBMS3-AS1
	PHACTR1
	FGGY
	VWA5A
	MARK1
	TAS2R13
	ST7-AS2
	MBOAT2
	SLC22A23
	OR2A1
	IL7R
	NUBPL
	PARP11
	PDCD4-AS1
	MYO7A
	SEMA4F
	SLC6A15
	SYT1
	CEACAM1
	PHEX
	MAP10
	LPAR1
	NHLRC1
	P3H2
	MFSD6
	PLCB4
	HDDC2
	MIR4774
	SAMD12-AS1
	RFX3-AS1
	PRICKLE2
	BMPR1B
	AK9
	MAFB
	ARHGAP26-IT1
	DNHD1
	MOCOS
	TESK2
	EPB41L1
	CDH12
	GSAP
	TMEM67
	HOXA1
	SLC1A4
	FOXN3-AS1
	FLRT3
	WWOX
	MFSD9
	MIR548A3
	RCAN2
	CHST3
	NIFK-AS1
	ZNF674
	C12orf66
	MATN2
	RAD51B
	MIR4427
	SERGEF
	ZNRF3
	SORBS1
	IL15
	GADD45G
	DCLK2
	MAP3K7CL
	BACH1-IT3
	LDHAL6B
	TOX
	MCM9
	CCDC7
	BCAS3
	TMEM45A
	MIR562
	CPXM2
	PHLDB3
	NPIPA5
	ARHGEF26
	MIR561
	C2orf88
	DTNA
	DLG5
	C8orf37
	NEBL
	HFM1
	MIR3942
	TMEM17
	TIMP3
	HOPX
	BEND3
	MIR1288
	WDFY2
	KCNQ1OT1
	WDPCP
	MIR125B2
	ANGPT1
	FAM13A
	PACERR
	UBL7-AS1
	ANKEF1
	CYP3A5
	VIP
	MIR581
	NOS1AP
	APLF
	HENMT1
	LYPD6
	PKDCC
	CCDC152
	AKAP7
	VLDLR
	SGK3
	ALMS1-IT1
	PLCE1
	HS6ST2
	C14orf132
	CARF
	TCTN1
	SLC9A7P1
	PANK1
	SIPA1L1
	UBE3D
	MYBL1
	MIR320D1
	MTBP
	PLAC8L1
	SUGCT
	MIR583
	ZBTB20-AS3
	FZD5
	TRPS1
	ANKRD44-IT1
	ASAH2B
	RAB11FIP1
	PCAT1
	MKLN1-AS
	CORO2B
	MIR887
	FAM160A1
	BEND7
	SERTAD4-AS1
	SPON1
	NRG3
	RNF133
	RNLS
	ACYP2
	CKMT2
	PRB3
	FAIM
	RNU105B
	DCAF12L1
	SENP8
	MIR1302-8
	FBP1
	EML6
	C3orf67
	PRDM11
	CLMP
	LRRN3
	DISC1-IT1
	DYNC1I1
	DCAF13P3
	SMC5-AS1
	HSP90B2P
	SPINK9
	DNAJC27
	AP1S3
	AUTS2
	FOXCUT
	TRHR
	FERMT1
	CPM
	APOB
	NEK11
	SLC9A9
	PRKCQ
	TSGA10
	LINC01515
	CDK5R1
	HGF
	SETBP1
	PAMR1
	NSFP1
	INSL6
	ISG20
	NEB
	CREB5
	SLC7A14
	PPM1L
	MIR625
	WWC2-AS1
	WDFY4
	OSBPL10-AS1
	CYP26B1
	REPS2
	BACH1-IT2
	IL17RD
	FZD1
	TAPT1-AS1
	RAB3C
	NUDT7
	MIR599
	RASL11A
	NAALADL2
	IGFBP3
	TBC1D30
	VASN
	P2RY1
	MIR584
	NACA2
	SERPINE2
	GATA6-AS1
	MIR4474
	CCDC150
	KAZN
	GLIS3
	ADAMTS3
	AKR1C1
	MAMDC2
	LINC01572
	HS3ST1
	MITF
	STPG2-AS1
	CSMD1
	PLEKHA7
	MIR4490
	CCL28
	NCKAP5
	DENND1B
	SPATA12
	LINC00894
	BCL2
	ZYG11A
	MIR550A3
	MIR3713
	GACAT2
	DHRS9
	IQCA1
	PRKG1-AS1
	SSPN
	ANKRD6
	CASC18
	UBAC2-AS1
	MIR4319
	BHLHE40-AS1
	MIR3170
	MIR617
	TMEM45B
	MIR554
	LINC01410
	B4GALT4-AS1
	SIGLEC15
	GPRIN3
	PBOV1
	ECM2
	KCNN3
	DPYD-AS1
	PTHLH
	MIR30C1
	BACH2
	IL20RB
	SH2D4A
	TMEM178A
	RSPO3
	PTPRG-AS1
	TCEA3
	SPP1
	FAP
	MIR548H1
	LRRC49
	JPH1
	MIR578
	IQGAP2
	DDX43
	DNAH14
	ADRB1
	ENKUR
	TRIL
	DNAH11
	GPR137C
	PXYLP1
	S100G
	FHIT
	PDE1C
	SLC13A4
	OR52H1
	EXPH5
	MIR5003
	IMPA2
	AGBL3
	PCSK5
	LINC01340
	TREH
	FAM110B
	PPARG
	KIAA0895
	CDH20
	TRG-AS1
	LINC00702
	SSTR1
	KIAA1614
	LUM
	ICA1L
	MN1
	EYA1
	PIWIL4
	SEMA6A
	EFCAB5
	C9orf147
	TBX1
	FOXP4-AS1
	NANOS1
	ANKRD7
	GDF6
	NRG3-AS1
	MIR4789
	SLCO2A1
	FGF12
	SNX10
	ST8SIA6-AS1
	PDC
	EGOT
	RASGEF1A
	DLGAP1-AS5
	ENTPD3
	BICC1
	ARHGEF3-AS1
	LINC00710
	SALL4
	LYRM9
	LINC00954
	MAMLD1
	LINC00639
	EFCAB11
	C3orf67-AS1
	DENND2D
	SLC24A5
	AGMO
	MGC32805
	RNF125
	MIR548P
	MAB21L1
	PRDM1
	IFNK
	MIR30B
	WDFY3-AS2
	GARNL3
	RLN2
	MIR610
	LINC01091
	PTGFR
	MIR875
	HELB
	EPHA7
	LDLRAD4
	ZNF713
	LINC00930
	CDKL4
	RASGRF2
	SFTA1P
	TMEM26-AS1
	ASTN2-AS1
	SLC26A7
	CDON
	FAM3D
	IMPG2
	FOXA1
	SCRG1
	ALDH5A1
	MIR4504
	SPECC1
	PRICKLE2-AS2
	TIGIT
	GPAT2
	LINC00271
	MIR1208
	OVAAL
	MIR618
	CRTC3-AS1
	SNORD56B
	STK24-AS1
	ALK
	C3orf33
	CXCL6
	SFMBT2
	KRTCAP3
	CAMK1D
	OR2A7
	UNC5C
	PLXNC1
	SLC25A21-AS1
	HHAT
	ITGA9-AS1
	CASC8
	AMPH
	BIRC3
	FAM66C
	CAPN3
	CYP1B1
	KCNS3
	CDK20
	TMTC1
	MIR340
	LINC01415
	ARMC2-AS1
	TPRG1-AS1
	MIR532
	ANK3
	KCNJ11
	CDO1
	CAPS2
	PCDH18
	FAM189A2
	ARHGEF5
	GALNT18
	SOX2-OT
	NR2E3
	AKR1C2
	MIR4632
	ABTB2
	CYP39A1
	CSF1R
	ATP8A2
	NUDT16P1
	DACT1
	KCNJ15
	PCED1B-AS1
	CD38
	OTOGL
	FAM74A7
	SLC9A9-AS1
	POF1B
	NPL
	LRGUK
	TRPM3
	SGMS1-AS1
	PPM1E
	FGF14
	PIPSL
	LINC01090
	SLC3A1
	FREM3
	OVCH1
	KBTBD11
	ARHGEF34P
	ID2-AS1
	LINC00882
	TPD52L1
	BTBD16
	VIPR1
	PTCH1
	CNIH3
	PON3
	SNAI2
	LNX1-AS2
	LYPLAL1-AS1
	ZNF423
	EPHB1
	RBP1
	PLCG2
	NMU
	DLGAP1-AS4
	RASGEF1B
	ACACB
	ARHGEF33
	LINC01031
	TLN2
	HIVEP3
	ZMIZ1-AS1
	LEKR1
	TPBG
	C3orf70
	KCNIP4
	FGF12-AS1
	OLFM2
	SLC2A1-AS1
	MACROD2-AS1
	SCGB2B2
	ISM1-AS1
	GPM6A
	ELFN1-AS1
	KCNK12
	ATP6AP1L
	CSNK1A1P1
	TNFRSF19
	LINC00460
	LINC00924
	DDI1
	DLGAP1
	EBF1
	CHRM5
	GABRP
	SULT1E1
	B3GAT2
	CFAP44-AS1
	TLR5
	MIR4297
	COL25A1
	SH3RF2
	AKAP6
	CCDC171
	DNM3-IT1
	MIR4652
	MIR4786
	MIR603
	MAGI2-AS2
	CD5
	ARHGEF35
	KDM4E
	C8orf37-AS1
	L3MBTL4-AS1
	ADAMTS5
	ESR1
	BANK1
	NRON
	MIR466
	ADRA1D
	SMOC1
	FRMPD4
	MIR563
	MIR4693
	RNASE3
	CCDC26
	DGKI
	GPR83
	ANXA10
	HSD3BP4
	SLC1A3
	LINC00314
	CASC6
	TSPAN8
	RASEF
	FAM133CP
	PAQR5
	SYT17
	ELAVL2
	FBLN5
	COL21A1
	MACROD2-IT1
	BMPER
	TNFSF8
	SMLR1
	NXPE1
	ABCB11
	JDP2
	GOLGA8K
	LRRC7
	LINC01204
	TG
	ETNPPL
	TESC
	PDE8B
	KCNK15-AS1
	GRM3
	RANBP3L
	CYP2J2
	MIR588
	MIR4262
	MCMDC2
	MIR3116-1
	ALOX5AP
	RPL13AP17
	TMEM74
	LINC01376
	EEPD1
	MACROD2
	LINC01485
	CCDC179
	MIR4261
	ESYT3
	PKNOX2
	NPIPB9
	SERP2
	AMELX
	MIR4666B
	GLRA1
	NALCN-AS1
	TMEFF2
	CACNA1C-AS2
	CCL5
	CTTNBP2
	TSHZ3
	SYTL2
	SPOCK3
	CYP4A22
	LINC01221
	SPEF2
	CCSER1
	SOX5
	FAM85B
	SLC25A18
	LINC01301
	ITGA9
	PON1
	MAP9
	SAA1
	TMC3-AS1
	PTGDR2
	MIR4765
	PLSCR2
	PMP2
	SNTB1
	MIR378G
	HAPLN1
	AFAP1L2
	EPHX2
	SYNPO2
	LINC00575
	SLC14A1
	PRR15
	DLG2
	GJA5
	TEX26-AS1
	TXNDC8
	SNAP25-AS1
	GALNT14
	STPG2
	CCAT2
	DCN
	TIGD4
	LINC00407
	ISM1
	TOP1P1
	TDRD6
	MIR4452
	ADAM12
	OLFML1
	RORA-AS2
	CPO
	LINC00845
	PCDH15
	SLC47A2
	AOAH
	SDR42E2
	MIR3666
	LINC01477
	MIR204
	PRG4
	LINC00538
	C1orf105
	C20orf187
	DOCK8
	KCNE4
	FRY-AS1
	CH25H
	MUSK
	CLSTN2
	ADAM3B
	LINC01121
	CACNA1D
	LINC01170
	LINC00678
	CSMD3
	LINC00942
	GAS1
	PART1
	DOCK2
	DIRC3
	PDE1A
	LINC01069
	TNIP3
	SFRP5
	TACR1
	GYPB
	TIAM1
	CCR4
	KCNMB1
	ZC2HC1B
	NOG
	SYCP2
	LINC01522
	DEPTOR
	OLFML2A
	SIM1
	SOHLH2
	ZNF365
	C2orf27B
	CDH23
	EGF
	PRICKLE2-AS1
	NAT8
	FSTL4
	DUPD1
	HMGN2P46
	FGFBP1
	FREM1
	FAT3
	ABCA13
	PROM1
	CDRT15
	GRM7-AS1
	EHF
	SLC8A1
	NKAIN2
	INHBA-AS1
	NPIPA2
	RUNX2
	MIR4699
	BCL2L14
	MIR107
	TRIM34
	PLXDC2
	SLC2A9
	LINC01087
	VIL1
	ZPLD1
	FAM189A1
	ITGA8
	FMOD
	INSM2
	TTC9
	KCTD16
	DYNLRB2
	APCDD1L
	LYZL4
	MAMDC2-AS1
	GLIS3-AS1
	SLCO1C1
	NPR3
	RASGRF1
	IL1RL2
	LINC01544
	TTC39C-AS1
	LINC01483
	NREP-AS1
	SIRPG
	STK32A
	POU5F1B
	ADCYAP1R1
	NTF3
	CCL23
	MACC1-AS1
	SCEL
	STK31
	C7orf66
	LINC01307
	POU1F1
	LINC00353
	WWC1
	RASGRF2-AS1
	C3orf79
	LINC01349
	LINC01364
	NMBR
	GYPA
	WIPF3
	ARNT2
	MIR4735
	LINC00377
	RAG2
	CDH6
	C18orf15
	FRK
	IL16
	FAM169A
	ABCC6P2
	IL18RAP
	SLA
	DOK2
	OR2A1-AS1
	TF
	LINC01277
	SLCO3A1
	MIR4633
	OR10J1
	SYN2
	KIF5C
	FAM25C
	LINC00706
	CASZ1
	FAM180A
	CPNE4
	TRPM1
	MYOM3
	DENND2A
	PAG1
	KC6
	C2orf73
	SULT1C2
	TRABD2B
	SLC10A6
	POC1B-GALNT4
	LINC00583
	TMEM108-AS1
	PCSK6-AS1
	MTNR1B
	SHH
	ENOX1-AS2
	LMO1
	SCG2
	HTR4
	THY1
	TMEM72
	SCN11A
	LINC01450
	CLEC4A
	LINC00158
	NXPE2
	PRKCB
	ST8SIA5
	EDDM3B
	LINC01344
	MIR549A
	CECR2
	LINC00499
	CNTN2
	TAS2R40
	LRIT3
	LINC01393
	IL10RA
	TNR
	SOD3
	FMN1
	NOS1
	RGS18
	TGFA
	CASC20
	MIR4480
	MIR5000
	LRRC55
	SLC22A25
	LINC01490
	C21orf91-OT1
	ATP13A5
	CYP26A1
	KLHL14
	OR56A1
	HTR7
	LINC01331
	CHRFAM7A
	ITGB2
	CD80
	ADCY5
	LINC00615
	PIK3C2G
	C6orf99
	C9orf92
	TEKT5
	CEACAM8
	MIR1202
	VENTXP7
	PRSS12
	LINC01564
	CACNA1C-AS1
	GRIA4
	IGSF5
	UGT2A1
	FAM201A
	SORL1
	C8orf86
	SERPINC1
	TMC5
	ZSWIM2
	LINC01362
	LINC00578
	DCLK1
	FAM181B
	ESRP1
	CRB1
	LINC00446
	CLSTN2-AS1
	ASB18
	SEMA3C
	BOC
	PDE6H
	LIPC
	EDAR
	PLCXD3
	ENAM
	TMEM200C
	CNBD2
	HK3
	COL23A1
	ARL14
	LINC00866
	ADAM28
	EPB41L4B
	SLC4A4
	CHGB
	A2ML1
	TDRD15
	NPAS3
	BDKRB2
	MEP1B
	MIR365B
	CTSE
	MIR1302-4
	RP1
	LINC01122
	STOX2
	LUZP2
	SLC26A3
	RCSD1
	TRPM6
	MYO3B
	MBL2
	TMEM229B
	SOWAHB
	OACYLP
	CASC1
	LINC00189
	PACRG
	WNT7A
	SLC4A3
	RGS21
	OSTN
	FANK1-AS1
	GBP6
	SUPT20HL2
	FAXC
	FGF18
	SMIM23
	LINC01100
	CASC11
	ACTL7B
	NXNL2
	PADI1
	LINC00992
	SLC5A9
	PLXDC1
	CALB2
	LINC01269
	LINC00501
	LMLN-AS1
	LINC01500
	KCNJ10
	CXCL12
	TRIM29
	LINC00937
	LINC01209
	GRM5-AS1
	PTPN3
	CYTIP
	SFTPA1
	CLLU1
	TINAG
	C6orf118
	CD28
	CAPN8
	CAV3
	LINC00511
	CUX2
	ASXL3
	STMN2
	EDN2
	LINC00841
	OTOA
	CERKL
	NR1I2
	TEX36
	TSPAN2
	LMNTD1
	SCN7A
	HAS2
	BTLA
	SLIT3
	LINC01052
	LINGO2
	C5orf52
	LHCGR
	CTNNA3
	LINC01498
	TPO
	SDR9C7
	SOX6
	GPRIN2
	MS4A2
	SPATA16
	CHODL
	CXCL13
	POU3F2
	GLI2
	GZMB
	PADI3
	GRIA1
	CYP1B1-AS1
	KCNJ6
	AQP9
	TNFRSF8
	LINC00970
	SSUH2
	FA2H
	TRPC3
	COL6A3
	ARPP21
	PDCL2
	MOGAT1
	LINC01173
	LINC01093
	GFRA3
	IGF1
	GBP1P1
	LINC01541
	COL15A1
	UPP2
	CCDC182
	CSNK1A1L
	TMC3
	CCDC54
	CNGB3
	AJAP1
	FLJ46284
	PDZRN3
	THRB-AS1
	CNTN6
	ESRRB
	TRIM9
	FGFR2
	SCN2A
	RXFP1
	MGAT4C
	SLC16A12
	LINC01049
	ACKR2
	CYP3A7
	SLAMF7
	FOXD4L5
	CPLX4
	HLF
	KCNMA1-AS2
	HHIPL2
	EFHC2
	LINC01108
	FRRS1L
	GTF2A1L
	DMBT1
	MYCNOS
	NTRK2
	ACSM2B
	TEX41
	LYPD6B
	ADAMTS17
	OPCML
	SSTR4
	PCBP3
	DDX4
	CLRN3
	LINC01256
	SLC28A3
	CLEC19A
	VWA2
	ADAM30
	DCAF4L2
	ICOS
	FGF10-AS1
	AA06
	LINC01350
	EEF1DP3
	MPEG1
	GSX2
	KIAA0087
	EIF3IP1
	TMEM215
	CRP
	NAMA
	KLRK1
	CCK
	TP53AIP1
	SMIM2-IT1
	FCRL6
	LINC00707
	GPR26
	ACPP
	TC2N
	INSL5
	AGR3
	TSSK1B
	TMEM100
	ITLN1
	SLC8A1-AS1
	LINC00504
	TFCP2L1
	CTXN3
	DAO
	CNGB1
	C1QTNF7
	FCER1A
	SLC24A2
	NPVF
	RD3
	GALNT5
	PGM5-AS1
	NME8
	CALCR
	SLC35D3
	TMEM252
	GAPT
	FER1L6
	LINC01539
	LRFN2
	LY9
	PTGER2
	SLC22A16
	IZUMO3
	MAGEB5
	LINC00309
	RASSF6
	FAM74A1
	TEX26
	SIRPD
	PCSK2
	DTHD1
	LY6H
	PDZRN4
	RSPO4
	MEPE
	HABP2
	DKK2
	C7orf65
	STXBP6
	ENPP6
	GRID1-AS1
[truncated: 425 more rows]

## Sheet: Table S3
Supplementary table 3. The list of primer sequences
qPCR primer	Sequence(5' to 3')
h-FOXP1 Forward	ATGATGCAAGAATCTGGGACTG
h-FOXP1 Reverse	GGATGGCTGAACCGTTACTTTT
h-actin Forward	AGATGACCCAGATCATGTTTGAG
h-actin Reverse	AGGGCATACCCCTCGTAGAT
h-SESN3 Forward	ACCTGCTCTGTACCAACTGC
h-SESN3 Reverse	GACGACCGGATGTAGAGTATTCT
Luciferase for FOXP1 enhancer	Sequence(5' to 3')
FOXP1-ctrl Forward	ATTTCTCTATCGATAGGTACCCTGCTTCCTGATTTCACGTTT
FOXP1-ctrl Reverse	ATGCAGATCGCAGATCTCGAGAGCCAATGCTGAGACCAGT
FOXP1-E1 Forward	ATTTCTCTATCGATAGGTACACTGGGAGGGTTTCTTTTCCTG
FOXP1-E1 Reverse	ATGCAGATCGCAGATCTCGAATCCCTCAGACTCCTTCGAC
FOXP1-E2 Forward	ATTTCTCTATCGATAGGTACCTCCACTGGCACCATGAATCC
FOXP1-E2 Reverse	ATGCAGATCGCAGATCTCGAGTGTGTTTTCTTGGGCAGGGT
FOXP1-E3 Forward	ATTTCTCTATCGATAGGTACCACTTTTTCCCCTTAACTCAGGT
FOXP1-E3 Reverse	ATGCAGATCGCAGATCTCGAGGCACAGCTGTATTTCTGCCA
FOXP1-E4 Forward	ATTTCTCTATCGATAGGTACCTGACCGTCCTTCATGCAGTT
FOXP1-E4 Reverse	ATGCAGATCGCAGATCTCGAGTTACTGGGTCAGATTTTGTTGCC
FOXP1-E5 Forward	ATTTCTCTATCGATAGGTACCTCTCTCTAAACAGCAGGCAACA
FOXP1-E5 Reverse	ATGCAGATCGCAGATCTCGAGTCTAGCCCACACAATCTGGC
FOXP1-E6 Forward	ATTTCTCTATCGATAGGTACCTCCTGAAGGCAGGGTGTGTA
FOXP1-E6 Reverse	ATGCAGATCGCAGATCTCGAGAGAACAGCTCTGGAGGATGAAA
FOXP1-E7 Forward	ATTTCTCTATCGATAGGTACCAAAACGAGCGAGCTGGGAAA
FOXP1-E7 Reverse	ATGCAGATCGCAGATCTCGAGCAGACCTGGAGCGGTTTAGA
CUT&Tag-qPCR primers	Sequence(5' to 3')
SESN3 promoter CUT&Tag-qPCR Forward	CATGTTGCGCATGGATGGTC
SESN3 promoter CUT&Tag-qPCR Reverse	ACACACAAGGACACATGCCTA

## Sheet: Table S4
Supplementary table 4. The list of sgRNA sequences
sgRNA for FOXP1 enhancer	Sequence(5' to 3')
sgRNA-3	GGAAACGTAGATGATGGGAA
sgRNA-4	GGAGAACTTTCGCTTCACGT
sgRNA-5	GCTAGGGCTTGGTCTAGCCA
sgRNA for FOXP1 promoter	Sequence(5' to 3')
sgRNA-1	AGTGGCGGAAACAAGACAGG
sgRNA-2	GCCCCGGCGAACGGCAAAGA
sgRNA-3	GCCCGCTGCAAATGGTCTCT
sgRNA for SESN3 promoter	Sequence(5' to 3')
sgRNA-1	GTCGCGCCGGCCAATCGCAG
sgRNA-2	GAAGGTACGGGTTCGGCCCG
sgRNA-3	TCCCGCCAATCGGACAGCTC
sgRNA-4	CCCGACATCCCGCCTTGAGG
sgRNA-5	TGGCGGTTAGCTAAGTAGTA
sgRNA-6	ATACTCTACATCCGGTCGTC
sgRNA-7	ATTGCAATATAGTGCCTGTA
sgRNA-8	GAGTTTACACACTCAGTACC
sgRNA-9	TGAACGTACTAACTTTCTTG
sgRNA-10	CCAGTTTTACATGTTGCGCA

## Sheet: Table S5
Supplementary table 5. The list of siRNA sequences
siRNA Oligo Name	Sequence(5' to 3')
siFOXP1-1 target sequence	GGATCTGACCACGACATGT
siFOXP1-2 target sequence	GCGCTGGACGATAGAAGTA
siFOXP1-3 target sequence	GCAGGCCATTCTCGAATCT
siSESN3-sence	GCCUUAAUGGAAAGGAUGAAA
siSESN3-antisence	UUUCAUCCUUUCCAUUAAGGC

## Sheet: Table S6
Supplementary table 6. The list of probe sequences for FISH
FOXP1 super-enhancer probe	Sequence(5' to 3')
PLP-FOXP1-SE-1	GGCAAACCTCCTAATGACTCACTAGTGCGTCTATTTAGTGGAGCCAGCTACTCAAAGTCTTCACTAGTCG
PLP-FOXP1-SE-2	ATTATCGGGTGAAGACACTCACTAGTGCGTCTATTTAGTGGAGCCAGCTACTCAATTCCGGTAGTCCTAT
FOXP1 probe	Sequence(5' to 3')
PLP-HUM-FOXP1-1	CTCTTACAAACTTTCGACTCACTAGTGCGTCTATTTAGTGGAGCCAGCTACTCAGCCGCGCGCTCTCTTC
PLP-HUM-FOXP1-2	CAGCAAATCAGAGAAGACTCACTAGTGCGTCTATTTAGTGGAGCCAGCTACTCAATCCGTTCATGGCTGA
PLP-HUM-FOXP1-3	CCAGATTCTTGCATCAACTCACTAGTGCGTCTATTTAGTGGAGCCAGCTACTCAACTTTTTGTCTCAGTC
SESN3 probe	Sequence(5' to 3')
PLP-HUM-SESN3-1	AAAGTTGCTGCCTGAAACTCACTAGCCTCAATGCTGCTGCTGTACTACAGCTACTCAGAGAATCCACAATCCC
PLP-HUM-SESN3-2	CTGGGCAGATTCTAGGACTCACTAGCCTCAATGCTGCTGCTGTACTACAGCTACTCATTGTTCTAGGTCTCAC
PLP-HUM-SESN3-3	AGAGGTTAGAGGCTTAACTCACTAGCCTCAATGCTGCTGCTGTACTACAGCTACTCAAGAACAGGATAGGAAC
